# Supplementary material for: Structural Characterization of BIAN Type Molecules Used in Viscosity Reduction of Alkyl Magnesium Solutions
Source: Molecules. 2023 Jan 4;28(2):489. doi: 10.3390/molecules28020489 (PMC9865295; doi:10.3390/molecules28020489)
Supplement: Supplementary file 1 [file molecules-28-00489-s001.zip]

Archive with 1 entries (1 files):
- molecules-2101616-supplementary.pdf
